# Supplementary material for: A new genus and species of Nannopodidae (Crustacea, Copepoda, Harpacticoida) from the Yellow Sea of South Korea
Source: Zookeys. 2020 Nov 4;984:23–47. doi: 10.3897/zookeys.984.52252 (PMC7658187; doi:10.3897/zookeys.984.52252)
Supplement: XML Treatment for Concilicoxa [file zookeys.984.52252-treatment1.xml]

<!DOCTYPE tp:taxon-treatment
  PUBLIC "-//TaxonX//DTD Taxonomic Treatment Publishing DTD v0 20100105//EN" "tax-treatment-NSO.dtd">
<tp:taxon-treatment xmlns:tp="http://www.plazi.org/taxpub"><tp:treatment-meta><kwd-group><label>Taxon classification</label><kwd><named-content xmlns:xlink="http://www.w3.org/1999/xlink" content-type="kingdom">Animalia</named-content></kwd><kwd><named-content xmlns:xlink="http://www.w3.org/1999/xlink" content-type="order">Harpacticoida</named-content></kwd><kwd><named-content xmlns:xlink="http://www.w3.org/1999/xlink" content-type="family">Nannopodidae</named-content></kwd></kwd-group><mixed-citation publication-type="journal"><person-group><name><surname>Kim</surname><given-names>Jong Guk</given-names></name><name><surname>Lee</surname><given-names>Jimin</given-names></name></person-group><article-title>A new genus and species of <tp:taxon-name><tp:taxon-name-part taxon-name-part-type="family">Nannopodidae</tp:taxon-name-part></tp:taxon-name> (<tp:taxon-name><tp:taxon-name-part taxon-name-part-type="subphylum">Crustacea</tp:taxon-name-part></tp:taxon-name>, <tp:taxon-name><tp:taxon-name-part taxon-name-part-type="subclass">Copepoda</tp:taxon-name-part></tp:taxon-name>, <tp:taxon-name><tp:taxon-name-part taxon-name-part-type="order">Harpacticoida</tp:taxon-name-part></tp:taxon-name>) from the Yellow Sea of South Korea</article-title><source>Zookeys</source><day>04</day><month>11</month><year>2020</year><volume>984</volume><fpage>23</fpage><lpage>47</lpage><pub-id pub-id-type="doi">10.3897/zookeys.984.52252</pub-id></mixed-citation></tp:treatment-meta><tp:nomenclature><label>Genus</label><tp:taxon-name><object-id xmlns:xlink="http://www.w3.org/1999/xlink" content-type="arpha" xlink:type="simple">98A1F3ED-994A-5804-A61D-6FCCB2ABC0E8</object-id>
              <tp:taxon-name-part taxon-name-part-type="genus" reg="Concilicoxa">Concilicoxa</tp:taxon-name-part>
              <object-id xmlns:xlink="http://www.w3.org/1999/xlink" content-type="zoobank" xlink:type="simple">http://zoobank.org/76CAD23D-83AE-4ADD-BA77-D21CB3E66CE5</object-id>
            </tp:taxon-name><tp:taxon-status xmlns:xlink="http://www.w3.org/1999/xlink" xlink:type="simple">gen. nov.</tp:taxon-status></tp:nomenclature><tp:treatment-sec sec-type="diagnosis" id="SECID0EXFAE"><title>Diagnosis.</title><p><tp:taxon-name><tp:taxon-name-part taxon-name-part-type="family">Nannopodidae</tp:taxon-name-part></tp:taxon-name>. Body subcylindrical, slightly depressed dorsoventrally, without distinct constriction between prosome and urosome; hyaline frills of somites weak, ornamented with long setules. Rostrum well-developed, triangular, with 1 pair of sensilla. Genital slit ♀ reverse U-shaped, covered by 1 pair of large opercula. Caudal rami elongate, oval in ♀, rectangular in ♂, with 7 setae; principal seta V as long as caudal rami in ♀, slightly shorter than urosome in ♂. Antennule 4-segmented, with elongate first segment in ♀; chirocerate and 6-segmented in ♂. Antennary allobasis without abexopodal seta; exopod represented by single seta. Mandibular palp uniramous, with 1 seta on basis; exopod absent and endopod 2-segmented. Maxillular praecoxal arthrite with 1 surface seta; exopod 1-segmented and endopod absorbed into basis. Maxillary syncoxa with 2 endites; endopod absorbed into basis. Maxilliped with elongate basis; endopod drawn out into long geniculate claw. <abbrev xmlns:xlink="http://www.w3.org/1999/xlink" xlink:title="first thoracopod" id="ABBRID0ECGAE" xlink:type="simple">P1</abbrev> coxa with 1 coarsely serrate outer projection; inner element on basis displaced onto anterior surface; exopod 2-segmented, with 4 setae on <abbrev xmlns:xlink="http://www.w3.org/1999/xlink" xlink:title="exopod" id="ABBRID0EGGAE" xlink:type="simple">exp</abbrev>-2; endopod arising from well-developed inner pedestal of basis, prehensile, 2-segmented; <abbrev xmlns:xlink="http://www.w3.org/1999/xlink" xlink:title="endopod" id="ABBRID0EKGAE" xlink:type="simple">enp</abbrev>-1 elongate, unarmed; <abbrev xmlns:xlink="http://www.w3.org/1999/xlink" xlink:title="endopod" id="ABBRID0EOGAE" xlink:type="simple">enp</abbrev>-2 with 1 stout claw and 1 long seta. <abbrev xmlns:xlink="http://www.w3.org/1999/xlink" xlink:title="second thoracopod" id="ABBRID0ESGAE" xlink:type="simple">P2</abbrev>–<abbrev xmlns:xlink="http://www.w3.org/1999/xlink" xlink:title="fourth thoracopod" id="ABBRID0EWGAE" xlink:type="simple">P4</abbrev> with 1 coarsely serrate outer projection on coxa; intercoxal sclerite hugely broad, separated in <abbrev xmlns:xlink="http://www.w3.org/1999/xlink" xlink:title="second thoracopod" id="ABBRID0E1GAE" xlink:type="simple">P2</abbrev> and laterally fused to coxae in <abbrev xmlns:xlink="http://www.w3.org/1999/xlink" xlink:title="third thoracopod" id="ABBRID0E5GAE" xlink:type="simple">P3</abbrev> and <abbrev xmlns:xlink="http://www.w3.org/1999/xlink" xlink:title="fourth thoracopod" id="ABBRID0ECHAE" xlink:type="simple">P4</abbrev>; outer setophore on basis articulated in <abbrev xmlns:xlink="http://www.w3.org/1999/xlink" xlink:title="third thoracopod" id="ABBRID0EGHAE" xlink:type="simple">P3</abbrev> and <abbrev xmlns:xlink="http://www.w3.org/1999/xlink" xlink:title="fourth thoracopod" id="ABBRID0EKHAE" xlink:type="simple">P4</abbrev>; exopod 1-segmented; proximal outer spine on exopod with serrate outer margin, with inner and outer longitudinal rows of setules; endopod absent in <abbrev xmlns:xlink="http://www.w3.org/1999/xlink" xlink:title="second thoracopod" id="ABBRID0EOHAE" xlink:type="simple">P2</abbrev>, represented by 1 small distinct protuberance in <abbrev xmlns:xlink="http://www.w3.org/1999/xlink" xlink:title="third thoracopod" id="ABBRID0ESHAE" xlink:type="simple">P3</abbrev>, 1-segmented in <abbrev xmlns:xlink="http://www.w3.org/1999/xlink" xlink:title="fourth thoracopod" id="ABBRID0EWHAE" xlink:type="simple">P4</abbrev>; male <abbrev xmlns:xlink="http://www.w3.org/1999/xlink" xlink:title="third thoracopod" id="ABBRID0E1HAE" xlink:type="simple">P3</abbrev> endopod 1-segmented and armed with 1 stout spine. Setal armature formulae of <abbrev xmlns:xlink="http://www.w3.org/1999/xlink" xlink:title="first thoracopod" id="ABBRID0E5HAE" xlink:type="simple">P1</abbrev>–<abbrev xmlns:xlink="http://www.w3.org/1999/xlink" xlink:title="fourth thoracopod" id="ABBRID0ECIAE" xlink:type="simple">P4</abbrev> as follows:</p><table-wrap position="float" orientation="portrait"><label/><table id="TID0E2KAG" rules="all"><tbody><tr><td rowspan="1" colspan="1"/><td rowspan="1" colspan="1">Exopod</td><td rowspan="1" colspan="1">Endopod</td></tr><tr><td rowspan="1" colspan="1">
                      <abbrev xmlns:xlink="http://www.w3.org/1999/xlink" xlink:title="first thoracopod" id="ABBRID0EAJAE" xlink:type="simple">P1</abbrev>
                    </td><td rowspan="1" colspan="1">0.022</td><td rowspan="1" colspan="1">0.011</td></tr><tr><td rowspan="1" colspan="1">
                      <abbrev xmlns:xlink="http://www.w3.org/1999/xlink" xlink:title="second thoracopod" id="ABBRID0EPJAE" xlink:type="simple">P2</abbrev>
                    </td><td rowspan="1" colspan="1">022</td><td rowspan="1" colspan="1">absent</td></tr><tr><td rowspan="1" colspan="1">
                      <abbrev xmlns:xlink="http://www.w3.org/1999/xlink" xlink:title="third thoracopod" id="ABBRID0E5JAE" xlink:type="simple">P3</abbrev>
                    </td><td rowspan="1" colspan="1">112</td><td rowspan="1" colspan="1">000 [010 in ♂]</td></tr><tr><td rowspan="1" colspan="1">
                      <abbrev xmlns:xlink="http://www.w3.org/1999/xlink" xlink:title="fourth thoracopod" id="ABBRID0ENKAE" xlink:type="simple">P4</abbrev>
                    </td><td rowspan="1" colspan="1">112</td><td rowspan="1" colspan="1">010</td></tr></tbody></table></table-wrap><p><abbrev xmlns:xlink="http://www.w3.org/1999/xlink" xlink:title="fifth thoracopod" id="ABBRID0EZKAE" xlink:type="simple">P5</abbrev> baseoendopod broad; endopodal lobe weakly developed, with 1 seta; exopod 1-segmented, with 4 setae.</p><p><abbrev xmlns:xlink="http://www.w3.org/1999/xlink" xlink:title="sixth thoracopod" id="ABBRID0E6KAE" xlink:type="simple">P6</abbrev> represented by 2 setae in ♀; slightly asymmetrical and represented by 3 setae in ♂.</p></tp:treatment-sec><tp:treatment-sec sec-type="type species" id="SECID0EDLAE"><title>Type species.</title><p><italic><tp:taxon-name><tp:taxon-name-part taxon-name-part-type="genus" reg="Concilicoxa">Concilicoxa</tp:taxon-name-part> <tp:taxon-name-part taxon-name-part-type="species" reg="hispida">hispida</tp:taxon-name-part></tp:taxon-name></italic> gen. et sp. nov., by monotypy.</p></tp:treatment-sec><tp:treatment-sec sec-type="etymology" id="SECID0EULAE"><title>Etymology.</title><p>The generic epithet is a combination of the Latin verb <italic>concílĭo</italic> meaning ‘unite separate parts into a whole’ and the Latin noun <italic>coxa</italic>, meaning ‘hip’ and alludes to the fusion of the coxae and the intercoxal sclerite in <abbrev xmlns:xlink="http://www.w3.org/1999/xlink" xlink:title="third thoracopod" id="ABBRID0E5LAE" xlink:type="simple">P3</abbrev> and <abbrev xmlns:xlink="http://www.w3.org/1999/xlink" xlink:title="fourth thoracopod" id="ABBRID0ECMAE" xlink:type="simple">P4</abbrev>. It is a noun in the feminine singular.</p></tp:treatment-sec></tp:taxon-treatment>
