# Supplementary material for: A new genus and species of Nannopodidae (Crustacea, Copepoda, Harpacticoida) from the Yellow Sea of South Korea
Source: Zookeys. 2020 Nov 4;984:23–47. doi: 10.3897/zookeys.984.52252 (PMC7658187; doi:10.3897/zookeys.984.52252)
Supplement: XML Treatment for Concilicoxa hispida [file zookeys.984.52252-treatment2.xml]

<!DOCTYPE tp:taxon-treatment
  PUBLIC "-//TaxonX//DTD Taxonomic Treatment Publishing DTD v0 20100105//EN" "tax-treatment-NSO.dtd">
<tp:taxon-treatment xmlns:tp="http://www.plazi.org/taxpub"><tp:treatment-meta><kwd-group><label>Taxon classification</label><kwd><named-content xmlns:xlink="http://www.w3.org/1999/xlink" content-type="kingdom">Animalia</named-content></kwd><kwd><named-content xmlns:xlink="http://www.w3.org/1999/xlink" content-type="order">Harpacticoida</named-content></kwd><kwd><named-content xmlns:xlink="http://www.w3.org/1999/xlink" content-type="family">Nannopodidae</named-content></kwd></kwd-group><mixed-citation publication-type="journal"><person-group><name><surname>Kim</surname><given-names>Jong Guk</given-names></name><name><surname>Lee</surname><given-names>Jimin</given-names></name></person-group><article-title>A new genus and species of <tp:taxon-name><tp:taxon-name-part taxon-name-part-type="family">Nannopodidae</tp:taxon-name-part></tp:taxon-name> (<tp:taxon-name><tp:taxon-name-part taxon-name-part-type="subphylum">Crustacea</tp:taxon-name-part></tp:taxon-name>, <tp:taxon-name><tp:taxon-name-part taxon-name-part-type="subclass">Copepoda</tp:taxon-name-part></tp:taxon-name>, <tp:taxon-name><tp:taxon-name-part taxon-name-part-type="order">Harpacticoida</tp:taxon-name-part></tp:taxon-name>) from the Yellow Sea of South Korea</article-title><source>Zookeys</source><day>04</day><month>11</month><year>2020</year><volume>984</volume><fpage>23</fpage><lpage>47</lpage><pub-id pub-id-type="doi">10.3897/zookeys.984.52252</pub-id></mixed-citation></tp:treatment-meta><tp:nomenclature><tp:taxon-name><object-id xmlns:xlink="http://www.w3.org/1999/xlink" content-type="arpha" xlink:type="simple">BB01C12B-7EFC-5670-95AF-26E857BF3C8F</object-id>
              <tp:taxon-name-part taxon-name-part-type="genus" reg="Concilicoxa">Concilicoxa</tp:taxon-name-part>
              <tp:taxon-name-part taxon-name-part-type="species" reg="hispida">hispida</tp:taxon-name-part>
              <object-id xmlns:xlink="http://www.w3.org/1999/xlink" content-type="zoobank" xlink:type="simple">http:///zoobank.org/06ABD568-8291-43BC-8AC7-0A6FE8F9BECC</object-id>
            </tp:taxon-name><tp:taxon-authority>gen. et</tp:taxon-authority><tp:taxon-status xmlns:xlink="http://www.w3.org/1999/xlink" xlink:type="simple">sp. nov.</tp:taxon-status><xref ref-type="fig" rid="F2">Figs 2</xref><xref ref-type="fig" rid="F3">, 3</xref><xref ref-type="fig" rid="F4">, 4</xref><xref ref-type="fig" rid="F5">, 5</xref><xref ref-type="fig" rid="F6">, 6</xref><xref ref-type="fig" rid="F7">, 7</xref><xref ref-type="fig" rid="F8">, 8</xref></tp:nomenclature><tp:treatment-sec sec-type="type locality" id="SECID0ELOAE"><title>Type locality.</title><p>Off the Socheongcho Ocean Research Station (<abbrev xmlns:xlink="http://www.w3.org/1999/xlink" xlink:title="Socheongcho Ocean Research Station" id="ABBRID0EROAE" xlink:type="simple">SORS</abbrev>) (<named-content xmlns:xlink="http://www.w3.org/1999/xlink" content-type="dwc:verbatimCoordinates" xlink:type="simple"><named-content content-type="geo-json" specific-use="{&#34;type&#34;:&#34;Point&#34;,&#34;coordinates&#34;:[124.749000,37.432544]}" id="NCID0EYOAE" xlink:type="simple">37°25'57.16"N, 124°44'56.4"E</named-content></named-content>) in the Yellow Sea of South Korea, sandy sediments, 68 m depth.</p></tp:treatment-sec><tp:treatment-sec sec-type="material" id="SECID0E4OAE"><title>Material examined.</title><p><bold><italic>Holotype</italic></bold>: SOUTH KOREA•♀ dissected and mounted on 11 slides; the Yellow Sea, off <abbrev xmlns:xlink="http://www.w3.org/1999/xlink" xlink:title="Socheongcho Ocean Research Station" id="ABBRID0EIPAE" xlink:type="simple">SORS</abbrev>; <named-content xmlns:xlink="http://www.w3.org/1999/xlink" content-type="dwc:verbatimCoordinates" xlink:type="simple"><named-content content-type="geo-json" specific-use="{&#34;type&#34;:&#34;Point&#34;,&#34;coordinates&#34;:[124.749000,37.432544]}" id="NCID0EPPAE" xlink:type="simple">37°25'57.16"N, 124°44'56.4"E</named-content></named-content>; 68 m depth; 23 Mar 2018; Kim, J.G. leg.; sandy sediments; cat. <abbrev xmlns:xlink="http://www.w3.org/1999/xlink" content-type="institution" xlink:title="Marine Interstitial fauna Resources Bank" id="ABBRID0EUPAE" xlink:type="simple">MInRB</abbrev>-Hr59-S001.</p><p><bold><italic>Allotype</italic></bold>: SOUTH KOREA•♂ dissected and mounted on 11 slides; same data as for holotype; cat. <abbrev xmlns:xlink="http://www.w3.org/1999/xlink" content-type="institution" xlink:title="Marine Interstitial fauna Resources Bank" id="ABBRID0EAQAE" xlink:type="simple">MInRB</abbrev>-Hr59-S002.</p><p><bold><italic>Paratypes</italic></bold>: SOUTH KOREA•3♀♀2♂♂ dissected and mounted on 11 or 12 slides each; same data as for holotype; cat. <abbrev xmlns:xlink="http://www.w3.org/1999/xlink" content-type="institution" xlink:title="Marine Interstitial fauna Resources Bank" id="ABBRID0EMQAE" xlink:type="simple">MInRB</abbrev>-Hr59-S003–<abbrev xmlns:xlink="http://www.w3.org/1999/xlink" content-type="institution" xlink:title="Marine Interstitial fauna Resources Bank" id="ABBRID0ERQAE" xlink:type="simple">MInRB</abbrev>-Hr59-S007•3♀♀2♂♂ preserved together in 95% ethanol; same data as for holotype; cat. <abbrev xmlns:xlink="http://www.w3.org/1999/xlink" content-type="institution" xlink:title="Marine Interstitial fauna Resources Bank" id="ABBRID0EWQAE" xlink:type="simple">MInRB</abbrev>-Hr59-L001.</p></tp:treatment-sec><tp:treatment-sec sec-type="material" id="SECID0E2QAE"><title>Other material for <abbrev xmlns:xlink="http://www.w3.org/1999/xlink" xlink:title="scanning electron micrography" id="ABBRID0EARAE" xlink:type="simple">SEM</abbrev>.</title><p>SOUTH KOREA•2♀♀1♂ on a stub for <abbrev xmlns:xlink="http://www.w3.org/1999/xlink" xlink:title="scanning electron micrography" id="ABBRID0EGRAE" xlink:type="simple">SEM</abbrev>; same data as for holotype.</p></tp:treatment-sec><tp:treatment-sec sec-type="description" id="SECID0EKRAE"><title>Description of holotype female</title><p>(<abbrev xmlns:xlink="http://www.w3.org/1999/xlink" content-type="institution" xlink:title="Marine Interstitial fauna Resources Bank" id="ABBRID0EQRAE" xlink:type="simple">MInRB</abbrev>-Hr59-S001). Total body length 617 μm (measurement based on holotype and six paratypes: range = 530–626 μm; mean = 588 μm; <italic>n</italic> = 7); maximum width 86 μm measured at the middle of cephalothorax. Body (Figs <xref ref-type="fig" rid="F2">2A, B</xref>, <xref ref-type="fig" rid="F8">8A</xref>) subcylindrical, slightly depressed, without distinct constriction between prosome and urosome; prosome slightly longer than urosome. Rostrum (Fig. <xref ref-type="fig" rid="F2">2C</xref>) well-developed, triangular, reaching distal fourth of first antennular segment, defined from cephalothorax basally, with 1 pair of sensilla laterally and 1 median anterior pore ventrally; lateral margins convex proximally. Cephalothorax nearly square in dorsal aspect, slightly wider than long; integument covered with paired sensilla, several round depressions and irregular wrinkles (visible at high magnification, 1,000×; see insert in Fig. <xref ref-type="fig" rid="F2">2A</xref>); posterior margin ornamented with short and fine setules; arthrodial membrane of first pedigerous somite visible dorsally and laterally. Tergites of somites with surface ornamentation composed of 1–3 transverse furrows, with 1 mid pore (absent in penultimate and anal somites) and 1 pair of lateral pores (absent in penultimate somite); posterior margins with several paired sensilla (absent in penultimate somite); hyaline frills weak, with 1 row of long setules posteriorly except for anal somite. Genital somite and first abdominal somite fused ventrally forming genital double-somite, but original segmentation indicated by internal chitinous rib dorsally and laterally; genital field (Fig. <xref ref-type="fig" rid="F3">3A, D</xref>) with 1 large copulatory pore on midventral depression posterior to genital slit; genital slit reverse U-shaped, covered by 1 pair of large opercula derived from <abbrev xmlns:xlink="http://www.w3.org/1999/xlink" xlink:title="sixth thoracopod" id="ABBRID0ELSAE" xlink:type="simple">P6</abbrev> on both sides; <abbrev xmlns:xlink="http://www.w3.org/1999/xlink" xlink:title="sixth thoracopod" id="ABBRID0EPSAE" xlink:type="simple">P6</abbrev> represented by 1 long and 1 small seta, with 1 row of spinules subdistally; single midventral egg sac carrying 6 large eggs, as long as 1/4 of total body length. Anal somite (Figs <xref ref-type="fig" rid="F2">2A, B</xref>, <xref ref-type="fig" rid="F3">3A, B</xref>) with 1 pair of dorsal sensilla near base of operculum, 1 row of long setules on both ventrolateral margins; operculum semicircular, with smooth distal margin; anal opening with lateral row of small posterior spinules on each side; anal opening with 3 fringes of fine setules (Fig. <xref ref-type="fig" rid="F3">3B</xref>).</p><fig id="F2" position="float" orientation="portrait"><object-id xmlns:xlink="http://www.w3.org/1999/xlink" content-type="doi" xlink:type="simple">10.3897/zookeys.984.52252.figure2</object-id><object-id xmlns:xlink="http://www.w3.org/1999/xlink" content-type="arpha" xlink:type="simple">366CCECD-510C-5B92-ADA9-516D6A4F7424</object-id><label>Figure 2.</label><caption><p><italic><tp:taxon-name><tp:taxon-name-part taxon-name-part-type="genus" reg="Concilicoxa">Concilicoxa</tp:taxon-name-part> <tp:taxon-name-part taxon-name-part-type="species" reg="hispida">hispida</tp:taxon-name-part></tp:taxon-name></italic> gen. et sp. nov., female holotype (<bold>A–C</bold>) <bold>A</bold> habitus, dorsal <bold>B</bold> habitus, lateral <bold>C</bold> rostrum, dorsal. Male allotype (<bold>D</bold>) <bold>D</bold> habitus, dorsal.</p></caption><graphic xmlns:xlink="http://www.w3.org/1999/xlink" xlink:href="zookeys-984-023-g002.jpg" position="float" orientation="portrait" xlink:type="simple" id="oo_471120.jpg"><uri content-type="original_file" xlink:type="simple">https://binary.pensoft.net/fig/471120</uri></graphic></fig><p>Caudal rami (Figs <xref ref-type="fig" rid="F2">2A, B</xref>, <xref ref-type="fig" rid="F3">3A–C</xref>) elongate, oval, about 2.4 times as long as largest width, twice as long as anal somite; with a notch in mid-outer margin below caudal setae I and II; anterior half with a row of outer setules ventrolaterally; distal half with non-chitinous lateral margin; with 7 setae: seta I small naked, inserted in mid-length of outer margin ventrolaterally; seta II dorsal to and closely set to seta I, naked, longer than seta I; seta III naked, as long as seta II, arising from subdistal peduncle with 1 tube pore basally (Fig. <xref ref-type="fig" rid="F3">3C</xref>); seta IV small, naked, slightly longer than setae II and III, fused to principal seta V basally; principal seta V well-developed, slightly longer than caudal ramus, ornamented with outer spinules distally; seta VI naked, as long as seta IV, inserted in outer distal corner; dorsal seta VII naked, tri-articulate at base, arising subdistally close to inner margin.</p><fig id="F3" position="float" orientation="portrait"><object-id xmlns:xlink="http://www.w3.org/1999/xlink" content-type="doi" xlink:type="simple">10.3897/zookeys.984.52252.figure3</object-id><object-id xmlns:xlink="http://www.w3.org/1999/xlink" content-type="arpha" xlink:type="simple">FDE617ED-1EB6-5971-95AA-8E5C3338369E</object-id><label>Figure 3.</label><caption><p><italic><tp:taxon-name><tp:taxon-name-part taxon-name-part-type="genus" reg="Concilicoxa">Concilicoxa</tp:taxon-name-part> <tp:taxon-name-part taxon-name-part-type="species" reg="hispida">hispida</tp:taxon-name-part></tp:taxon-name></italic> gen. et sp. nov., female holotype (<bold>A–D</bold>) <bold>A</bold> urosome, ventral <bold>B</bold> anal somite and caudal ramus, dorsal <bold>C</bold> caudal ramus, ventral <bold>D</bold> genital field, ventral. Male allotype (<bold>E</bold>) <bold>E</bold> urosome, ventral.</p></caption><graphic xmlns:xlink="http://www.w3.org/1999/xlink" xlink:href="zookeys-984-023-g003.jpg" position="float" orientation="portrait" xlink:type="simple" id="oo_471121.jpg"><uri content-type="original_file" xlink:type="simple">https://binary.pensoft.net/fig/471121</uri></graphic></fig><p>Antennule (Fig. <xref ref-type="fig" rid="F4">4A</xref>) short, 4-segmented. First segment largest, elongate, as long as distal two segments combined, with 1 small naked seta subdistally; inner margin with short row of spinules subdistally; outer margin convex, with longitudinal row of minute spinules. Second segment smallest, with 3 bi-articulate and 5 naked setae; outer margin with 1 weak protuberance. Third segment about twice as long as second one, gradually widening distally; lateral margin with 3 bi-articulate and 3 naked setae; inner distal corner with 3 peduncles, of which two with 1 apical seta each, and one bearing 1 apical seta fused to basally to 1 <abbrev xmlns:xlink="http://www.w3.org/1999/xlink" xlink:title="aesthetasc" id="ABBRID0E4VAE" xlink:type="simple">ae</abbrev>. Distal segment as long as preceding one, tapering distally; lateral margins with 6 bi-articulate and 3 naked setae; distal margin with 1 naked seta and 1 acrothek composed of 1 <abbrev xmlns:xlink="http://www.w3.org/1999/xlink" xlink:title="aesthetasc" id="ABBRID0EBWAE" xlink:type="simple">ae</abbrev> and 2 bare setae. Setal armature as follows: 1-[1], 2-[8], 3-[8+ (1 + <abbrev xmlns:xlink="http://www.w3.org/1999/xlink" xlink:title="aesthetasc" id="ABBRID0EFWAE" xlink:type="simple">ae</abbrev>)], 4-[10 + acrothek].</p><fig id="F4" position="float" orientation="portrait"><object-id xmlns:xlink="http://www.w3.org/1999/xlink" content-type="doi" xlink:type="simple">10.3897/zookeys.984.52252.figure4</object-id><object-id xmlns:xlink="http://www.w3.org/1999/xlink" content-type="arpha" xlink:type="simple">AD63291F-03ED-5FC5-B9C6-C750DFA2B1E7</object-id><label>Figure 4.</label><caption><p><italic><tp:taxon-name><tp:taxon-name-part taxon-name-part-type="genus" reg="Concilicoxa">Concilicoxa</tp:taxon-name-part> <tp:taxon-name-part taxon-name-part-type="species" reg="hispida">hispida</tp:taxon-name-part></tp:taxon-name></italic> gen. et sp. nov., female holotype (<bold>A</bold>) <bold>A</bold> antennule. Male allotype (<bold>B</bold>) <bold>B</bold> antennule.</p></caption><graphic xmlns:xlink="http://www.w3.org/1999/xlink" xlink:href="zookeys-984-023-g004.jpg" position="float" orientation="portrait" xlink:type="simple" id="oo_471122.jpg"><uri content-type="original_file" xlink:type="simple">https://binary.pensoft.net/fig/471122</uri></graphic></fig><p>Antenna (Fig. <xref ref-type="fig" rid="F5">5A</xref>) with small, unornamented coxa (not shown). Allobasis elongate, 2.8 times as long as wide, exopod represented by 1 naked seta issuing at proximal third; abexopodal seta absent. Free endopodal segment with 1 short row of spinules subdistally and 1 surface frill distally; lateral armature composed of 2 weakly-serrate setae; distal armature comprising 1 small and 1 stout spine, 3 geniculate setae, innermost one of which fused basally to 1 small naked seta.</p><fig id="F5" position="float" orientation="portrait"><object-id xmlns:xlink="http://www.w3.org/1999/xlink" content-type="doi" xlink:type="simple">10.3897/zookeys.984.52252.figure5</object-id><object-id xmlns:xlink="http://www.w3.org/1999/xlink" content-type="arpha" xlink:type="simple">45ECCD04-63D7-57CE-9C25-0408D812E6BB</object-id><label>Figure 5.</label><caption><p><italic><tp:taxon-name><tp:taxon-name-part taxon-name-part-type="genus" reg="Concilicoxa">Concilicoxa</tp:taxon-name-part> <tp:taxon-name-part taxon-name-part-type="species" reg="hispida">hispida</tp:taxon-name-part></tp:taxon-name></italic> gen. et sp. nov., female holotype. <bold>A</bold> antenna (lacking coxa) <bold>B</bold> mandible <bold>C</bold> maxillule <bold>D</bold> maxilla <bold>E</bold> maxilliped.</p></caption><graphic xmlns:xlink="http://www.w3.org/1999/xlink" xlink:href="zookeys-984-023-g005.jpg" position="float" orientation="portrait" xlink:type="simple" id="oo_471123.jpg"><uri content-type="original_file" xlink:type="simple">https://binary.pensoft.net/fig/471123</uri></graphic></fig><p>Mandibular coxa (Fig. <xref ref-type="fig" rid="F5">5B</xref>) slender, with 1 bulge and 1 row of spinules proximally; gnathobase well-developed, with 1 bicuspid and 3 unicuspid teeth, 1 small spinule and 1 unipinnate seta. Palp well-developed, uniramous; basis elongate, covered with rows of spinules, with 1 plumose seta distally; endopod 2-segmented, with 1 long plumose seta on proximal segment and 1 subapical and 2 apical setae on distal segment.</p><p>Maxillule (Fig. <xref ref-type="fig" rid="F5">5C</xref>). Praecoxa with 1 row of outer spinules; arthrite with 1 naked seta on anterior surface and 7 spines on distal margin and ornamented with few long spinules on distal margin, 1 row of small spinules on dorsal margin and several spinules on posterior surface. Coxa armed with 1 row of outer spinules; endite elongate, with 2 elements distally and 1 row of small spinules laterally. Basis broad, with 2 endites: distal endite with 1 subapical and 3 apical setae; proximal endite incorporated into basis, represented by 2 long naked setae. Endopod incorporated into basis, represented by 3 long naked setae. Exopod 1-segmented, small, with 1 short and 1 long naked seta.</p><p>Maxilla (Fig. <xref ref-type="fig" rid="F5">5D</xref>). Syncoxa armed with 1 row of stout spinules and 1 row of setules along outer margin, 1 row of minute spinules on surface and 1 patch of spinules near inner margin; with 2 coxal endites: proximal endite with 1 long naked seta and 1 short unipinnate seta (fused to endite basally); distal endite with 2 long naked setae and 1 unipinnate seta (fused to endite basally). Allobasis drawn out into strong claw with 2 accompanying naked setae and few spinules. Endopod incorporated into basis, represented by 2 long naked setae fused basally.</p><p>Maxilliped (Fig. <xref ref-type="fig" rid="F5">5E</xref>) enlarged. Syncoxa elongate, ornamented with 1 group of spinules proximally. Basis elongate, about 3.4 times as long as maximum width, with 1 row of outer spinules proximally. Endopod drawn out into long and geniculate claw bearing 1 small accessory seta proximally.</p><p><abbrev xmlns:xlink="http://www.w3.org/1999/xlink" xlink:title="first thoracopod" id="ABBRID0ELZAE" xlink:type="simple">P1</abbrev> (Fig. <xref ref-type="fig" rid="F6">6A</xref>). Praecoxa large, triangular, unornamented. Intercoxal sclerite broad, unornamented. Coxa wide, with outer margin forming 1 large and coarsely-serrated projection. Basis with 1 anterior pore and few spinules proximally; inner pedestal well-developed, with serrate distal margin; outer seta plumose, bi-articulated basally, arising from setophore ornamented with 1 row of small spinules at its base; inner seta naked, arising anteriorly, with 1 group of small spinules at its base. Exopod 2-segmented, short, about 0.3 times as long as <abbrev xmlns:xlink="http://www.w3.org/1999/xlink" xlink:title="endopod" id="ABBRID0ETZAE" xlink:type="simple">enp</abbrev>-1; <abbrev xmlns:xlink="http://www.w3.org/1999/xlink" xlink:title="exopod" id="ABBRID0EXZAE" xlink:type="simple">exp</abbrev>-1 with 1 naked outer seta and 1 row of stout outer spinules; <abbrev xmlns:xlink="http://www.w3.org/1999/xlink" xlink:title="exopod" id="ABBRID0E2ZAE" xlink:type="simple">exp</abbrev>-2 with 1 small naked seta and 1 stout unispinulose seta on outer margin and 1 short naked and 1 long geniculate seta on distal margin; anterior surface with 1 small pore. Endopod prehensile, 2-segmented; <abbrev xmlns:xlink="http://www.w3.org/1999/xlink" xlink:title="endopod" id="ABBRID0E6ZAE" xlink:type="simple">enp</abbrev>-1 elongate, 3.7 times as long as largest width, ornamented with 1 row of small spinules along outer margin and few long inner spinules; <abbrev xmlns:xlink="http://www.w3.org/1999/xlink" xlink:title="endopod" id="ABBRID0ED1AE" xlink:type="simple">enp</abbrev>-2 short, slightly longer than wide, ornamented with few inner spinules and armed with 1 stout, recurved distal claw and 1 long flexible outer seta, of which distal half with very thin cuticular inner lines.</p><fig id="F6" position="float" orientation="portrait"><object-id xmlns:xlink="http://www.w3.org/1999/xlink" content-type="doi" xlink:type="simple">10.3897/zookeys.984.52252.figure6</object-id><object-id xmlns:xlink="http://www.w3.org/1999/xlink" content-type="arpha" xlink:type="simple">36F5EFB0-EB55-571C-905F-0737A589DB9F</object-id><label>Figure 6.</label><caption><p><italic><tp:taxon-name><tp:taxon-name-part taxon-name-part-type="genus" reg="Concilicoxa">Concilicoxa</tp:taxon-name-part> <tp:taxon-name-part taxon-name-part-type="species" reg="hispida">hispida</tp:taxon-name-part></tp:taxon-name></italic> gen. et sp. nov., female holotype (<bold>A–B</bold>) <bold>A</bold><abbrev xmlns:xlink="http://www.w3.org/1999/xlink" xlink:title="first thoracopod" id="ABBRID0E51AE" xlink:type="simple">P1</abbrev>, anterior <bold>B</bold><abbrev xmlns:xlink="http://www.w3.org/1999/xlink" xlink:title="fifth thoracopod" id="ABBRID0EE2AE" xlink:type="simple">P5</abbrev>, anterior. Female paratype (<bold>C</bold>) <bold>C</bold> abnormality of <abbrev xmlns:xlink="http://www.w3.org/1999/xlink" xlink:title="second thoracopod" id="ABBRID0EM2AE" xlink:type="simple">P2</abbrev>, anterior. Male allotype (<bold>D–F</bold>) <bold>D</bold><abbrev xmlns:xlink="http://www.w3.org/1999/xlink" xlink:title="third thoracopod" id="ABBRID0EU2AE" xlink:type="simple">P3</abbrev>, anterior <bold>E</bold><abbrev xmlns:xlink="http://www.w3.org/1999/xlink" xlink:title="fifth thoracopod" id="ABBRID0E12AE" xlink:type="simple">P5</abbrev>, anterior <bold>F</bold><abbrev xmlns:xlink="http://www.w3.org/1999/xlink" xlink:title="sixth thoracopod" id="ABBRID0EA3AE" xlink:type="simple">P6</abbrev>, anterior.</p></caption><graphic xmlns:xlink="http://www.w3.org/1999/xlink" xlink:href="zookeys-984-023-g006.jpg" position="float" orientation="portrait" xlink:type="simple" id="oo_471124.jpg"><uri content-type="original_file" xlink:type="simple">https://binary.pensoft.net/fig/471124</uri></graphic></fig><p><abbrev xmlns:xlink="http://www.w3.org/1999/xlink" xlink:title="second thoracopod" id="ABBRID0EL3AE" xlink:type="simple">P2</abbrev>–<abbrev xmlns:xlink="http://www.w3.org/1999/xlink" xlink:title="fourth thoracopod" id="ABBRID0EP3AE" xlink:type="simple">P4</abbrev> (Figs <xref ref-type="fig" rid="F7">7A–F</xref>, <xref ref-type="fig" rid="F8">8B, C</xref>). Protopods composed of praecoxa, coxa and basis. Praecoxae small, ornamented with 2 rows of spinules. Intercoxal sclerites large, broad, separate in <abbrev xmlns:xlink="http://www.w3.org/1999/xlink" xlink:title="second thoracopod" id="ABBRID0E23AE" xlink:type="simple">P2</abbrev>, fused to coxae laterally in <abbrev xmlns:xlink="http://www.w3.org/1999/xlink" xlink:title="third thoracopod" id="ABBRID0E63AE" xlink:type="simple">P3</abbrev> and <abbrev xmlns:xlink="http://www.w3.org/1999/xlink" xlink:title="fourth thoracopod" id="ABBRID0ED4AE" xlink:type="simple">P4</abbrev> (see arrowheads in Fig. <xref ref-type="fig" rid="F8">8B, C</xref>). Coxae wide, with 1, 3 and 2 groups of spinules on anterior surface in <abbrev xmlns:xlink="http://www.w3.org/1999/xlink" xlink:title="second thoracopod" id="ABBRID0EL4AE" xlink:type="simple">P2</abbrev>–<abbrev xmlns:xlink="http://www.w3.org/1999/xlink" xlink:title="fourth thoracopod" id="ABBRID0EP4AE" xlink:type="simple">P4</abbrev>, respectively; outer margin drawn out into an elongate and coarsely-serrated projection. Bases wide, with 1 pore on anterior surface; outer setophore elongate, ornamented with 1 row of spinules basally, non-articulated in <abbrev xmlns:xlink="http://www.w3.org/1999/xlink" xlink:title="second thoracopod" id="ABBRID0ET4AE" xlink:type="simple">P2</abbrev> with 1 plumose seta, bi-articulated in <abbrev xmlns:xlink="http://www.w3.org/1999/xlink" xlink:title="third thoracopod" id="ABBRID0EX4AE" xlink:type="simple">P3</abbrev> and <abbrev xmlns:xlink="http://www.w3.org/1999/xlink" xlink:title="fourth thoracopod" id="ABBRID0E24AE" xlink:type="simple">P4</abbrev>, with 1 naked seta; inner distal corner (near base of inner ramus) with 1 group of spinules. Exopod 1-segmented, ornamented with rows of spinules along outer and distal margins; with 4 stout outer spines, of which proximal one uniserrate and ornamented with 2 rows of setules, others pinnate; distal outer spines of <abbrev xmlns:xlink="http://www.w3.org/1999/xlink" xlink:title="fourth thoracopod" id="ABBRID0E64AE" xlink:type="simple">P4</abbrev> strongly pinnate. Endopod absent in <abbrev xmlns:xlink="http://www.w3.org/1999/xlink" xlink:title="second thoracopod" id="ABBRID0ED5AE" xlink:type="simple">P2</abbrev>, represented by 1 small unarmed protuberance in <abbrev xmlns:xlink="http://www.w3.org/1999/xlink" xlink:title="third thoracopod" id="ABBRID0EH5AE" xlink:type="simple">P3</abbrev> and 1-segmented, ornamented with distal spinules and armed with 1 stout pinnate distal spine in <abbrev xmlns:xlink="http://www.w3.org/1999/xlink" xlink:title="fourth thoracopod" id="ABBRID0EL5AE" xlink:type="simple">P4</abbrev>.</p><fig id="F7" position="float" orientation="portrait"><object-id xmlns:xlink="http://www.w3.org/1999/xlink" content-type="doi" xlink:type="simple">10.3897/zookeys.984.52252.figure7</object-id><object-id xmlns:xlink="http://www.w3.org/1999/xlink" content-type="arpha" xlink:type="simple">349745D4-D307-519F-8895-93001A0117C0</object-id><label>Figure 7.</label><caption><p><italic><tp:taxon-name><tp:taxon-name-part taxon-name-part-type="genus" reg="Concilicoxa">Concilicoxa</tp:taxon-name-part> <tp:taxon-name-part taxon-name-part-type="species" reg="hispida">hispida</tp:taxon-name-part></tp:taxon-name></italic> gen. et sp. nov., female holotype <bold>A</bold><abbrev xmlns:xlink="http://www.w3.org/1999/xlink" xlink:title="second thoracopod" id="ABBRID0EE6AE" xlink:type="simple">P2</abbrev>, anterior <bold>B</bold> protopod of <abbrev xmlns:xlink="http://www.w3.org/1999/xlink" xlink:title="second thoracopod" id="ABBRID0EK6AE" xlink:type="simple">P2</abbrev>, lateral <bold>C</bold><abbrev xmlns:xlink="http://www.w3.org/1999/xlink" xlink:title="third thoracopod" id="ABBRID0EQ6AE" xlink:type="simple">P3</abbrev>, anterior <bold>D</bold> protopod of <abbrev xmlns:xlink="http://www.w3.org/1999/xlink" xlink:title="third thoracopod" id="ABBRID0EW6AE" xlink:type="simple">P3</abbrev>, lateral <bold>E</bold><abbrev xmlns:xlink="http://www.w3.org/1999/xlink" xlink:title="fourth thoracopod" id="ABBRID0E36AE" xlink:type="simple">P4</abbrev>, anterior <bold>F</bold> protopod of <abbrev xmlns:xlink="http://www.w3.org/1999/xlink" xlink:title="fourth thoracopod" id="ABBRID0EDAAG" xlink:type="simple">P4</abbrev>, lateral.</p></caption><graphic xmlns:xlink="http://www.w3.org/1999/xlink" xlink:href="zookeys-984-023-g007.jpg" position="float" orientation="portrait" xlink:type="simple" id="oo_471125.jpg"><uri content-type="original_file" xlink:type="simple">https://binary.pensoft.net/fig/471125</uri></graphic></fig><p><abbrev xmlns:xlink="http://www.w3.org/1999/xlink" xlink:title="fifth thoracopod" id="ABBRID0EOAAG" xlink:type="simple">P5</abbrev> (Fig. <xref ref-type="fig" rid="F6">6B</xref>). Baseoendopod broad, with 1 anterior pore, ornamented with rows of spinules along distal and inner margins; endopodal lobe weak, with 1 plumose distal seta; outer setophore articulate, with 1 long naked seta. Exopod small, with 3 pinnate setae and 1 naked seta.</p><p><bold><italic>Male</italic></bold> (allotype <abbrev xmlns:xlink="http://www.w3.org/1999/xlink" content-type="institution" xlink:title="Marine Interstitial fauna Resources Bank" id="ABBRID0E4AAG" xlink:type="simple">MInRB</abbrev>-Hr59-S002). Total body length slightly shorter than in female, 525 μm (measurement based on allotype and 4 paratypes: range = 485–556 μm; mean = 512 μm, n = 5); body (Fig. <xref ref-type="fig" rid="F2">2D</xref>) slightly more slender than in female, maximum width 74 μm measured at the middle of cephalothorax; urosome 6-segmented, comprising <abbrev xmlns:xlink="http://www.w3.org/1999/xlink" xlink:title="fifth thoracopod" id="ABBRID0EGBAG" xlink:type="simple">P5</abbrev>-bearing somite, genital somite, 3 abdominal somites and anal somite; penultimate somite slightly shorter than its width, without lateral ornamentation. Caudal rami (Figs <xref ref-type="fig" rid="F2">2D</xref>, <xref ref-type="fig" rid="F3">3E</xref>) parallel, rectangular, more slender than in female; inner margin straight, outer margin slightly convex; outer margins unornamented, with clear cuticular inner line; additional large pore present on ventral surface; seta III issuing from subdistal lateral margin ventrally; set of setae I and II issuing from proximal third of outer margin; seta V slightly shorter than urosome (Fig. <xref ref-type="fig" rid="F2">2D</xref>).</p><p>Antennule (Fig. <xref ref-type="fig" rid="F4">4B</xref>) chirocerate, 5-segmented. First segment elongate, with 1 short naked seta subdistally; inner margin with few small spinules; outer margin convex, with 1 row of minute spinules. Second segment slightly longer than wide, with 2 bi-articulate and 7 naked setae and 1 minute protuberance. Third segment partially separated into two parts; proximal one with 2 bi-articulate and 6 naked setae; distal part with 2 setae. Fourth segment swollen, with 1 medial protuberance, 4 naked surface setae and 3 well-developed posterior penduncles: one proximal and one medial peduncle with 1 long naked apical seta each; subdistal peduncle with 1 long naked seta fused to 1 long <abbrev xmlns:xlink="http://www.w3.org/1999/xlink" xlink:title="aesthetasc" id="ABBRID0E3BAG" xlink:type="simple">ae</abbrev> basally. Distal segment elongate, slightly recurved distally, hook-shaped, with 2 naked and 6 bi-articulate setae laterally, 1 long naked seta distally and 1 acrothek composed of 1 <abbrev xmlns:xlink="http://www.w3.org/1999/xlink" xlink:title="aesthetasc" id="ABBRID0EACAG" xlink:type="simple">ae</abbrev> and 2 naked setae fused basally. Setal armature as follows: 1-[1], 2-[9], 3-[10], 4-[6 + (1 + <abbrev xmlns:xlink="http://www.w3.org/1999/xlink" xlink:title="aesthetasc" id="ABBRID0EECAG" xlink:type="simple">ae</abbrev>)], 5-[10 + acrothek].</p><p><abbrev xmlns:xlink="http://www.w3.org/1999/xlink" xlink:title="third thoracopod" id="ABBRID0EKCAG" xlink:type="simple">P3</abbrev> (Fig. <xref ref-type="fig" rid="F6">6D</xref>) as in female, except for 1-segmented endopod with 1 stout distal spine bearing 2 pointed lateral processes.</p><p><abbrev xmlns:xlink="http://www.w3.org/1999/xlink" xlink:title="fifth thoracopod" id="ABBRID0EUCAG" xlink:type="simple">P5</abbrev> (Figs <xref ref-type="fig" rid="F3">3E</xref>, <xref ref-type="fig" rid="F6">6E</xref>) as in female except for anterior ornamentation with 2 rows of minute spinules.</p><p><abbrev xmlns:xlink="http://www.w3.org/1999/xlink" xlink:title="sixth thoracopod" id="ABBRID0ECDAG" xlink:type="simple">P6</abbrev> (Figs <xref ref-type="fig" rid="F3">3E</xref>, <xref ref-type="fig" rid="F6">6F</xref>) asymmetrical (one side completely fused to genital somite basally, other side articulated at base), each represented by a plate bearing 3 plumose setae and 1 row of minute spinules distally on inner extension.</p><p>Spermatophore as long as 4/5 length of <abbrev xmlns:xlink="http://www.w3.org/1999/xlink" xlink:title="fifth thoracopod" id="ABBRID0EQDAG" xlink:type="simple">P5</abbrev>-bearing and genital somites combined (Figs <xref ref-type="fig" rid="F2">2D</xref>, <xref ref-type="fig" rid="F3">3E</xref>).</p></tp:treatment-sec><tp:treatment-sec sec-type="etymology" id="SECID0E3DAG"><title>Etymology.</title><p>The species epithet “<italic><tp:taxon-name><tp:taxon-name-part taxon-name-part-type="genus" reg="Concilicoxa"/><tp:taxon-name-part taxon-name-part-type="species" reg="hispida">hispida</tp:taxon-name-part></tp:taxon-name></italic>” is derived from the Latin adjective <italic>híspĭdus</italic>, which means ‘hairy’ and refers to the setulose lateral ornamentation of the anal somite and caudal rami in the female. It is a noun in the feminine singular.</p></tp:treatment-sec><tp:treatment-sec sec-type="variability" id="SECID0EOEAG"><title>Variability and abnormality.</title><p>The investigated individuals of <italic><tp:taxon-name><tp:taxon-name-part taxon-name-part-type="genus" reg="Concilicoxa">Concilicoxa</tp:taxon-name-part> <tp:taxon-name-part taxon-name-part-type="species" reg="hispida">hispida</tp:taxon-name-part></tp:taxon-name></italic> gen. et sp. nov. show intraspecific differences in appendage ornamentation. Dense spinular ornamentation was observed on the mandibular basis in one female paratype (<abbrev xmlns:xlink="http://www.w3.org/1999/xlink" content-type="institution" xlink:title="Marine Interstitial fauna Resources Bank" id="ABBRID0E6EAG" xlink:type="simple">MInRB</abbrev>-Hr-59-S003). This paratype also displays fusion of the coxa and basis of the <abbrev xmlns:xlink="http://www.w3.org/1999/xlink" xlink:title="second thoracopod" id="ABBRID0EEFAG" xlink:type="simple">P2</abbrev> symmetrically (Fig. <xref ref-type="fig" rid="F6">6C</xref>).</p></tp:treatment-sec><tp:treatment-sec sec-type="remarks" id="SECID0EMFAG"><title>Remarks.</title><p><xref ref-type="bibr" rid="B8">George (2002)</xref> established the genus <italic><tp:taxon-name><tp:taxon-name-part taxon-name-part-type="genus" reg="Laophontisochra">Laophontisochra</tp:taxon-name-part></tp:taxon-name></italic> to accommodate <italic><tp:taxon-name><tp:taxon-name-part taxon-name-part-type="genus" reg="Laophontisochra">L.</tp:taxon-name-part> <tp:taxon-name-part taxon-name-part-type="species" reg="maryamae">maryamae</tp:taxon-name-part></tp:taxon-name></italic> from the Patagonian continental slope (Chile) and <italic><tp:taxon-name><tp:taxon-name-part taxon-name-part-type="genus" reg="Laophontisochra">Laophontisochra</tp:taxon-name-part></tp:taxon-name></italic> sp. from the Magellan Straits (Chile). He allocated this genus into the family <tp:taxon-name><tp:taxon-name-part taxon-name-part-type="family">Cristacoxidae</tp:taxon-name-part></tp:taxon-name> Huys, 1990, based on the presence of an outward growth on the coxa of <abbrev xmlns:xlink="http://www.w3.org/1999/xlink" xlink:title="first thoracopod" id="ABBRID0EUGAG" xlink:type="simple">P1</abbrev>, an enlarged maxilliped and atrophy of the antennary exopod and abexopodal seta despite the discrepancies with the following characters of the family <tp:taxon-name><tp:taxon-name-part taxon-name-part-type="family">Cristacoxidae</tp:taxon-name-part></tp:taxon-name>, which were defined by <xref ref-type="bibr" rid="B12">Huys (1990)</xref>: the first antennular segment with an outer spinous process, the absence of the exopod and an abexopodal seta in the antenna, the presence of modified seta on the middle endite of maxillary syncoxa and the single plate <abbrev xmlns:xlink="http://www.w3.org/1999/xlink" xlink:title="fifth thoracopod" id="ABBRID0EBHAG" xlink:type="simple">P5</abbrev> with the same setae/spines in both sexes, which is considered as a neotenous origin. <xref ref-type="bibr" rid="B8">George (2002)</xref> suggested that the <tp:taxon-name><tp:taxon-name-part taxon-name-part-type="family">Cristacoxidae</tp:taxon-name-part></tp:taxon-name> could be divided into two lineages: a plesiomorphic group comprising only <italic><tp:taxon-name><tp:taxon-name-part taxon-name-part-type="genus" reg="Laophontisochra">Laophontisochra</tp:taxon-name-part></tp:taxon-name></italic> and a derived group composed of <italic><tp:taxon-name><tp:taxon-name-part taxon-name-part-type="genus" reg="Noodtorthopsyllus">Noodtorthopsyllus</tp:taxon-name-part></tp:taxon-name></italic> Lang, 1965, <italic><tp:taxon-name><tp:taxon-name-part taxon-name-part-type="genus" reg="Cubanocleta">Cubanocleta</tp:taxon-name-part></tp:taxon-name></italic> Petkovski, 1977 and <italic><tp:taxon-name><tp:taxon-name-part taxon-name-part-type="genus" reg="Cristacoxa">Cristacoxa</tp:taxon-name-part></tp:taxon-name></italic> Huys, 1990 [the latter was considered as a junior synonym of <italic><tp:taxon-name><tp:taxon-name-part taxon-name-part-type="genus" reg="Noodtorthopsyllus">Noodtorthopsyllus</tp:taxon-name-part></tp:taxon-name></italic> by <xref ref-type="bibr" rid="B16">Huys and Kihara (2010)</xref>]. However, <xref ref-type="bibr" rid="B16">Huys and Kihara (2010)</xref> transferred the genus <italic><tp:taxon-name><tp:taxon-name-part taxon-name-part-type="genus" reg="Laophontisochra">Laophontisochra</tp:taxon-name-part></tp:taxon-name></italic> to the family <tp:taxon-name><tp:taxon-name-part taxon-name-part-type="family">Nannopodidae</tp:taxon-name-part></tp:taxon-name>, based on a <abbrev xmlns:xlink="http://www.w3.org/1999/xlink" xlink:title="endopod or exopod represented by setae" id="ABBRID0EFJAG" xlink:type="simple">re</abbrev>-evaluation of the three fundamental morphological differences between the two groups suggested by George, with their newly-erected genus <italic><tp:taxon-name><tp:taxon-name-part taxon-name-part-type="genus" reg="Acuticoxa">Acuticoxa</tp:taxon-name-part></tp:taxon-name></italic> within the family <tp:taxon-name><tp:taxon-name-part taxon-name-part-type="family">Nannopodidae</tp:taxon-name-part></tp:taxon-name> for <tp:taxon-name><tp:taxon-name-part taxon-name-part-type="genus" reg="Laophontisochra">Laophontisochra</tp:taxon-name-part></tp:taxon-name> sp. sensu George, 2002 (= <italic><tp:taxon-name><tp:taxon-name-part taxon-name-part-type="genus" reg="Acuticoxa">A.</tp:taxon-name-part> <tp:taxon-name-part taxon-name-part-type="species" reg="biarticulata">biarticulata</tp:taxon-name-part></tp:taxon-name></italic> Huys &amp; Kihara, 2010) and <italic><tp:taxon-name><tp:taxon-name-part taxon-name-part-type="genus" reg="Acuticoxa">A.</tp:taxon-name-part> <tp:taxon-name-part taxon-name-part-type="species" reg="ubatubaensis">ubatubaensis</tp:taxon-name-part></tp:taxon-name></italic> Huys &amp; Kihara, 2010 from the Brazilian coast. They assumed that both genera differ from the <tp:taxon-name><tp:taxon-name-part taxon-name-part-type="family">Cristacoxidae</tp:taxon-name-part></tp:taxon-name> with the following evidence: (1) <abbrev xmlns:xlink="http://www.w3.org/1999/xlink" xlink:title="first thoracopod" id="ABBRID0E4KAG" xlink:type="simple">P1</abbrev> coxa with a pair of serrated cristae (outer projections) in <italic><tp:taxon-name><tp:taxon-name-part taxon-name-part-type="genus" reg="Noodtorthopsyllus">Noodtorthopsyllus</tp:taxon-name-part></tp:taxon-name></italic> and <italic><tp:taxon-name><tp:taxon-name-part taxon-name-part-type="genus" reg="Cubanocleta">Cubanocleta</tp:taxon-name-part></tp:taxon-name></italic> vs. a single non-serrate, lobate or spinulose outgrowth in <italic><tp:taxon-name><tp:taxon-name-part taxon-name-part-type="genus" reg="Laophontisochra">Laophontisochra</tp:taxon-name-part></tp:taxon-name></italic> and <italic><tp:taxon-name><tp:taxon-name-part taxon-name-part-type="genus" reg="Acuticoxa">Acuticoxa</tp:taxon-name-part></tp:taxon-name></italic>; (2) maxillipedal endopod represented by a geniculated claw in <italic><tp:taxon-name><tp:taxon-name-part taxon-name-part-type="genus" reg="Laophontisochra">Laophontisochra</tp:taxon-name-part></tp:taxon-name></italic> and <italic><tp:taxon-name><tp:taxon-name-part taxon-name-part-type="genus" reg="Acuticoxa">Acuticoxa</tp:taxon-name-part></tp:taxon-name></italic> vs. non-geniculated in <italic><tp:taxon-name><tp:taxon-name-part taxon-name-part-type="genus" reg="Noodtorthopsyllus">Noodtorthopsyllus</tp:taxon-name-part></tp:taxon-name></italic> and <italic><tp:taxon-name><tp:taxon-name-part taxon-name-part-type="genus" reg="Cubanocleta">Cubanocleta</tp:taxon-name-part></tp:taxon-name></italic>; (3) antennary exopod consistently absent in <italic><tp:taxon-name><tp:taxon-name-part taxon-name-part-type="genus" reg="Noodtorthopsyllus">Noodtorthopsyllus</tp:taxon-name-part></tp:taxon-name></italic> and <italic><tp:taxon-name><tp:taxon-name-part taxon-name-part-type="genus" reg="Cubanocleta">Cubanocleta</tp:taxon-name-part></tp:taxon-name></italic> vs. atrophied in <italic><tp:taxon-name><tp:taxon-name-part taxon-name-part-type="genus" reg="Laophontisochra">Laophontisochra</tp:taxon-name-part></tp:taxon-name></italic> and <italic><tp:taxon-name><tp:taxon-name-part taxon-name-part-type="genus" reg="Acuticoxa">Acuticoxa</tp:taxon-name-part></tp:taxon-name></italic> (see <xref ref-type="bibr" rid="B16">Huys and Kihara 2010</xref>: 34). In addition, <xref ref-type="bibr" rid="B16">Huys and Kihara (2010)</xref> suggested that <italic><tp:taxon-name><tp:taxon-name-part taxon-name-part-type="genus" reg="Laophontisochra">Laophontisochra</tp:taxon-name-part></tp:taxon-name></italic> and <italic><tp:taxon-name><tp:taxon-name-part taxon-name-part-type="genus" reg="Acuticoxa">Acuticoxa</tp:taxon-name-part></tp:taxon-name></italic> are more closely related to both <italic><tp:taxon-name><tp:taxon-name-part taxon-name-part-type="genus" reg="Huntemannia">Huntemannia</tp:taxon-name-part></tp:taxon-name></italic> and <italic><tp:taxon-name><tp:taxon-name-part taxon-name-part-type="genus" reg="Rosacletodes">Rosacletodes</tp:taxon-name-part></tp:taxon-name></italic> than to the cristacoxid genera, in that they share the presence of a coxal projection on the <abbrev xmlns:xlink="http://www.w3.org/1999/xlink" xlink:title="first thoracopod" id="ABBRID0EZOAG" xlink:type="simple">P1</abbrev>–<abbrev xmlns:xlink="http://www.w3.org/1999/xlink" xlink:title="fourth thoracopod" id="ABBRID0E4OAG" xlink:type="simple">P4</abbrev> (vs. the plesiomorphic state of this character expressed in <italic><tp:taxon-name><tp:taxon-name-part taxon-name-part-type="genus" reg="Laophontisochra">Laophontisochra</tp:taxon-name-part></tp:taxon-name></italic>, which lacks the coxal processes in the <abbrev xmlns:xlink="http://www.w3.org/1999/xlink" xlink:title="second thoracopod" id="ABBRID0EIPAG" xlink:type="simple">P2</abbrev>–<abbrev xmlns:xlink="http://www.w3.org/1999/xlink" xlink:title="fourth thoracopod" id="ABBRID0EMPAG" xlink:type="simple">P4</abbrev>). <xref ref-type="bibr" rid="B5">Corgosinho (2012)</xref> created the genus <italic><tp:taxon-name><tp:taxon-name-part taxon-name-part-type="genus" reg="Talpacoxa">Talpacoxa</tp:taxon-name-part></tp:taxon-name></italic>, which was first mentioned as “Genus X” by <xref ref-type="bibr" rid="B16">Huys and Kihara (2010)</xref> and revealed close relationships amongst the genera of the nannopodid clade–<italic><tp:taxon-name><tp:taxon-name-part taxon-name-part-type="genus" reg="Huntemannia">Huntemannia</tp:taxon-name-part></tp:taxon-name></italic>, <italic><tp:taxon-name><tp:taxon-name-part taxon-name-part-type="genus" reg="Rosacletodes">Rosacletodes</tp:taxon-name-part></tp:taxon-name></italic>, <italic><tp:taxon-name><tp:taxon-name-part taxon-name-part-type="genus" reg="Laophontisochra">Laophontisochra</tp:taxon-name-part></tp:taxon-name></italic>, <italic><tp:taxon-name><tp:taxon-name-part taxon-name-part-type="genus" reg="Acuticoxa">Acuticoxa</tp:taxon-name-part></tp:taxon-name></italic> and <italic><tp:taxon-name><tp:taxon-name-part taxon-name-part-type="genus" reg="Talpacoxa">Talpacoxa</tp:taxon-name-part></tp:taxon-name></italic>–supported by three synapomorphies that are likely morphological adaptations to a burrowing lifestyle: (1) <abbrev xmlns:xlink="http://www.w3.org/1999/xlink" xlink:title="first thoracopod" id="ABBRID0ECRAG" xlink:type="simple">P1</abbrev> coxa with an outer projection; (2) the <abbrev xmlns:xlink="http://www.w3.org/1999/xlink" xlink:title="second thoracopod" id="ABBRID0EGRAG" xlink:type="simple">P2</abbrev>–<abbrev xmlns:xlink="http://www.w3.org/1999/xlink" xlink:title="fourth thoracopod" id="ABBRID0EKRAG" xlink:type="simple">P4</abbrev> exopods one- or two-segmented; and (3) the <abbrev xmlns:xlink="http://www.w3.org/1999/xlink" xlink:title="second thoracopod" id="ABBRID0EORAG" xlink:type="simple">P2</abbrev>–<abbrev xmlns:xlink="http://www.w3.org/1999/xlink" xlink:title="fourth thoracopod" id="ABBRID0ESRAG" xlink:type="simple">P4</abbrev> endopods one-segmented or vestigial.</p><p>The new genus <italic><tp:taxon-name><tp:taxon-name-part taxon-name-part-type="genus" reg="Concilicoxa">Concilicoxa</tp:taxon-name-part></tp:taxon-name></italic> gen. nov. is assigned to the <tp:taxon-name><tp:taxon-name-part taxon-name-part-type="family">Nannopodidae</tp:taxon-name-part></tp:taxon-name> because, as a member of the nannopodid clade, it exhibits the burrowing adaptation of the thoracopods. <italic><tp:taxon-name><tp:taxon-name-part taxon-name-part-type="genus" reg="Concilicoxa">Concilicoxa</tp:taxon-name-part></tp:taxon-name></italic> gen. nov. appears to be closely related to both <italic><tp:taxon-name><tp:taxon-name-part taxon-name-part-type="genus" reg="Laophontisochra">Laophontisochra</tp:taxon-name-part></tp:taxon-name></italic> and <italic><tp:taxon-name><tp:taxon-name-part taxon-name-part-type="genus" reg="Acuticoxa">Acuticoxa</tp:taxon-name-part></tp:taxon-name></italic> in that they share four-segmented female antennules with elongate first segments, the prehensile <abbrev xmlns:xlink="http://www.w3.org/1999/xlink" xlink:title="first thoracopod" id="ABBRID0EZSAG" xlink:type="simple">P1</abbrev> endopod, the presence of coxal outer projection on the <abbrev xmlns:xlink="http://www.w3.org/1999/xlink" xlink:title="first thoracopod" id="ABBRID0E4SAG" xlink:type="simple">P1</abbrev>, large and broad intercoxal sclerites on the <abbrev xmlns:xlink="http://www.w3.org/1999/xlink" xlink:title="second thoracopod" id="ABBRID0EBTAG" xlink:type="simple">P2</abbrev>–<abbrev xmlns:xlink="http://www.w3.org/1999/xlink" xlink:title="fourth thoracopod" id="ABBRID0EFTAG" xlink:type="simple">P4</abbrev>, the general shape of the female genital field (with a large copulatory pore and a well-developed operculum derived from <abbrev xmlns:xlink="http://www.w3.org/1999/xlink" xlink:title="sixth thoracopod" id="ABBRID0EJTAG" xlink:type="simple">P6</abbrev>) and elongate caudal rami. However, the novel genus is easily distinguishable from <italic><tp:taxon-name><tp:taxon-name-part taxon-name-part-type="genus" reg="Laophontisochra">Laophontisochra</tp:taxon-name-part></tp:taxon-name></italic> by the distal armature of the antennary endopod with three geniculate and three non-geniculate elements (vs. four geniculate and two non-geniculate elements in <italic><tp:taxon-name><tp:taxon-name-part taxon-name-part-type="genus" reg="Laophontisochra">Laophontisochra</tp:taxon-name-part></tp:taxon-name></italic>), the presence of coxal outer projections in the <abbrev xmlns:xlink="http://www.w3.org/1999/xlink" xlink:title="second thoracopod" id="ABBRID0E2TAG" xlink:type="simple">P2</abbrev>–<abbrev xmlns:xlink="http://www.w3.org/1999/xlink" xlink:title="fourth thoracopod" id="ABBRID0E6TAG" xlink:type="simple">P4</abbrev> (vs. absent in <italic><tp:taxon-name><tp:taxon-name-part taxon-name-part-type="genus" reg="Laophontisochra">Laophontisochra</tp:taxon-name-part></tp:taxon-name></italic>) and one-segmented exopods in the <abbrev xmlns:xlink="http://www.w3.org/1999/xlink" xlink:title="second thoracopod" id="ABBRID0EKUAG" xlink:type="simple">P2</abbrev>–<abbrev xmlns:xlink="http://www.w3.org/1999/xlink" xlink:title="fourth thoracopod" id="ABBRID0EOUAG" xlink:type="simple">P4</abbrev> (vs. two-segmented in <italic><tp:taxon-name><tp:taxon-name-part taxon-name-part-type="genus" reg="Laophontisochra">Laophontisochra</tp:taxon-name-part></tp:taxon-name></italic>). The new genus is also different from <italic><tp:taxon-name><tp:taxon-name-part taxon-name-part-type="genus" reg="Acuticoxa">Acuticoxa</tp:taxon-name-part></tp:taxon-name></italic> in the absence of the <abbrev xmlns:xlink="http://www.w3.org/1999/xlink" xlink:title="second thoracopod" id="ABBRID0EAVAG" xlink:type="simple">P2</abbrev> endopod (vs. one-segmented in <italic><tp:taxon-name><tp:taxon-name-part taxon-name-part-type="genus" reg="Acuticoxa">Acuticoxa</tp:taxon-name-part></tp:taxon-name></italic>), a serrate coxal outer projection in the <abbrev xmlns:xlink="http://www.w3.org/1999/xlink" xlink:title="first thoracopod" id="ABBRID0ELVAG" xlink:type="simple">P1</abbrev>–<abbrev xmlns:xlink="http://www.w3.org/1999/xlink" xlink:title="fourth thoracopod" id="ABBRID0EPVAG" xlink:type="simple">P4</abbrev> (vs. acute in <italic><tp:taxon-name><tp:taxon-name-part taxon-name-part-type="genus" reg="Acuticoxa">Acuticoxa</tp:taxon-name-part></tp:taxon-name></italic>) and the female <abbrev xmlns:xlink="http://www.w3.org/1999/xlink" xlink:title="fifth thoracopod" id="ABBRID0E1VAG" xlink:type="simple">P5</abbrev> exopod and baseoendopod separate (vs. fused into a single plate in <italic><tp:taxon-name><tp:taxon-name-part taxon-name-part-type="genus" reg="Acuticoxa">Acuticoxa</tp:taxon-name-part></tp:taxon-name></italic>).</p><p>In contrast to a close resemblance with both genera in habitus and thoracopod morphology, <italic><tp:taxon-name><tp:taxon-name-part taxon-name-part-type="genus" reg="Concilicoxa">Concilicoxa</tp:taxon-name-part></tp:taxon-name></italic> gen. nov. displays unambiguous autapomorphies that require the formation of a new genus: (1) the loss of the mandibular exopod, as observed in <italic><tp:taxon-name><tp:taxon-name-part taxon-name-part-type="genus" reg="Huntemannia">Huntemannia</tp:taxon-name-part></tp:taxon-name></italic>, is more derived than the exopod represented by a single seta; (2) the mandibular endopod is two-segmented, which seems to be secondarily divided, comparing to other related genera with only one-segmented endopod; (3) the <abbrev xmlns:xlink="http://www.w3.org/1999/xlink" xlink:title="first thoracopod" id="ABBRID0EVWAG" xlink:type="simple">P1</abbrev><abbrev xmlns:xlink="http://www.w3.org/1999/xlink" xlink:title="exopod" id="ABBRID0EZWAG" xlink:type="simple">exp</abbrev>-2 comprises a total of only four elements, but five or six setae in <italic><tp:taxon-name><tp:taxon-name-part taxon-name-part-type="genus" reg="Laophontisochra">Laophontisochra</tp:taxon-name-part></tp:taxon-name></italic> and <italic><tp:taxon-name><tp:taxon-name-part taxon-name-part-type="genus" reg="Acuticoxa">Acuticoxa</tp:taxon-name-part></tp:taxon-name></italic>, respectively (in the original description of <italic><tp:taxon-name><tp:taxon-name-part taxon-name-part-type="genus" reg="Laophontisochra">L.</tp:taxon-name-part> <tp:taxon-name-part taxon-name-part-type="species" reg="terueae">terueae</tp:taxon-name-part></tp:taxon-name></italic>, this segment was described as having one lateral and three terminal setae, but was depicted as having three outer and three terminal elements; see <xref ref-type="bibr" rid="B1">Björnberg 2014</xref>: fig. 11A); and (4) the intercoxal sclerites of <abbrev xmlns:xlink="http://www.w3.org/1999/xlink" xlink:title="third thoracopod" id="ABBRID0E1XAG" xlink:type="simple">P3</abbrev> and <abbrev xmlns:xlink="http://www.w3.org/1999/xlink" xlink:title="fourth thoracopod" id="ABBRID0E5XAG" xlink:type="simple">P4</abbrev> are laterally fused with the coxae in <italic><tp:taxon-name><tp:taxon-name-part taxon-name-part-type="genus" reg="Concilicoxa">Concilicoxa</tp:taxon-name-part></tp:taxon-name></italic> gen. nov. (Figs <xref ref-type="fig" rid="F6">6D</xref>, <xref ref-type="fig" rid="F7">7C, E</xref>, <xref ref-type="fig" rid="F8">8B–D</xref>), but this fusion has rarely been reported in harpacticoid copepods (i.e. <italic><tp:taxon-name><tp:taxon-name-part taxon-name-part-type="genus" reg="Orthopsyllus">Orthopsyllus</tp:taxon-name-part></tp:taxon-name></italic> sp. of the family <tp:taxon-name><tp:taxon-name-part taxon-name-part-type="family">Orthopsyllidae</tp:taxon-name-part></tp:taxon-name> Huys, 1990; cf. <xref ref-type="bibr" rid="B14">Huys and Boxshall 1991</xref>). By contrast, the presence of the maxillular exopod, as observed in <italic><tp:taxon-name><tp:taxon-name-part taxon-name-part-type="genus" reg="Talpacoxa">Talpacoxa</tp:taxon-name-part></tp:taxon-name></italic> demonstrates a more plesiomorphic state than the lack of endopod.</p><fig id="F8" position="float" orientation="portrait"><object-id xmlns:xlink="http://www.w3.org/1999/xlink" content-type="doi" xlink:type="simple">10.3897/zookeys.984.52252.figure8</object-id><object-id xmlns:xlink="http://www.w3.org/1999/xlink" content-type="arpha" xlink:type="simple">7D8FFC1F-35D9-56DF-9BF1-AD0B0A5BD387</object-id><label>Figure 8.</label><caption><p><italic><tp:taxon-name><tp:taxon-name-part taxon-name-part-type="genus" reg="Concilicoxa">Concilicoxa</tp:taxon-name-part> <tp:taxon-name-part taxon-name-part-type="species" reg="hispida">hispida</tp:taxon-name-part></tp:taxon-name></italic> gen. et sp. nov., scanning electron micrograph, female (<bold>A–C</bold>) <bold>A</bold> habitus, lateral <bold>B</bold><abbrev xmlns:xlink="http://www.w3.org/1999/xlink" xlink:title="third thoracopod" id="ABBRID0EF1AG" xlink:type="simple">P3</abbrev>, anterior <bold>C</bold><abbrev xmlns:xlink="http://www.w3.org/1999/xlink" xlink:title="fourth thoracopod" id="ABBRID0EL1AG" xlink:type="simple">P4</abbrev>, anterior. Male (<bold>D</bold>) <bold>D</bold><abbrev xmlns:xlink="http://www.w3.org/1999/xlink" xlink:title="third thoracopod" id="ABBRID0ET1AG" xlink:type="simple">P3</abbrev>, anterior. Arrowheads indicate fusion of coxa and intercoxal sclerite.</p></caption><graphic xmlns:xlink="http://www.w3.org/1999/xlink" xlink:href="zookeys-984-023-g008.jpg" position="float" orientation="portrait" xlink:type="simple" id="oo_471126.jpg"><uri content-type="original_file" xlink:type="simple">https://binary.pensoft.net/fig/471126</uri></graphic></fig><p>The males of <italic><tp:taxon-name><tp:taxon-name-part taxon-name-part-type="genus" reg="Concilicoxa">Concilicoxa</tp:taxon-name-part></tp:taxon-name></italic> gen. nov. exhibit distinctive potential autapomorphies for the genus as follows: (1) the <abbrev xmlns:xlink="http://www.w3.org/1999/xlink" xlink:title="third thoracopod" id="ABBRID0EF2AG" xlink:type="simple">P3</abbrev> endopod has a sexual dimorphic distal element that is a robust spine; (2) the shape of <abbrev xmlns:xlink="http://www.w3.org/1999/xlink" xlink:title="fifth thoracopod" id="ABBRID0EJ2AG" xlink:type="simple">P5</abbrev> is nearly similar to that of the female; and (3) the caudal rami show sexual dimorphisms in the length of caudal seta V, the issuing position of setae I and II and the number of tube pores. However, we could not compare these characters with other related genera, because males of <italic><tp:taxon-name><tp:taxon-name-part taxon-name-part-type="genus" reg="Laophontisochra">L.</tp:taxon-name-part> <tp:taxon-name-part taxon-name-part-type="species" reg="maryamae">maryamae</tp:taxon-name-part></tp:taxon-name></italic> and <italic><tp:taxon-name><tp:taxon-name-part taxon-name-part-type="genus" reg="Acuticoxa">A.</tp:taxon-name-part> <tp:taxon-name-part taxon-name-part-type="species" reg="ubatubaensis">ubatubaensis</tp:taxon-name-part></tp:taxon-name></italic> remain unknown. The sexual dimorphism of thoracopods is one of the most robust characters used to assess the phylogenic relationships between genera and between families because it facilitates comparison of the positions of homologue elements (such as setae or apophyses) of rami in females and males (<xref ref-type="bibr" rid="B12">Huys 1990</xref>; <xref ref-type="bibr" rid="B16">Huys and Kihara 2010</xref>). In this nannopodid clade, the known males tend to exhibit differences in morphology of the <abbrev xmlns:xlink="http://www.w3.org/1999/xlink" xlink:title="third thoracopod" id="ABBRID0EL3AG" xlink:type="simple">P3</abbrev> endopod: (1) the male of <italic><tp:taxon-name><tp:taxon-name-part taxon-name-part-type="genus" reg="Rosacletodes">Rosacletodes</tp:taxon-name-part></tp:taxon-name></italic> has a two-segmented <abbrev xmlns:xlink="http://www.w3.org/1999/xlink" xlink:title="third thoracopod" id="ABBRID0EW3AG" xlink:type="simple">P3</abbrev> endopod with an elongate inner apophysis on <abbrev xmlns:xlink="http://www.w3.org/1999/xlink" xlink:title="endopod" id="ABBRID0E13AG" xlink:type="simple">enp</abbrev>-2, instead of a single seta as in the female (<xref ref-type="bibr" rid="B25">Pallares 1982</xref>); (2) all known males of the species of <italic><tp:taxon-name><tp:taxon-name-part taxon-name-part-type="genus" reg="Huntemannia">Huntemannia</tp:taxon-name-part></tp:taxon-name></italic> have an additional armature element on the <abbrev xmlns:xlink="http://www.w3.org/1999/xlink" xlink:title="third thoracopod" id="ABBRID0EJ4AG" xlink:type="simple">P3</abbrev> endopod, with no differences in segmentation as in <italic><tp:taxon-name><tp:taxon-name-part taxon-name-part-type="genus" reg="Nannopus">Nannopus</tp:taxon-name-part></tp:taxon-name></italic> and <italic><tp:taxon-name><tp:taxon-name-part taxon-name-part-type="genus" reg="Pontopolites">Pontopolites</tp:taxon-name-part></tp:taxon-name></italic> (<xref ref-type="bibr" rid="B30">Song et al. 2007</xref>; <xref ref-type="bibr" rid="B17">Karanovic and Cho 2018</xref>); (3) the male of <italic><tp:taxon-name><tp:taxon-name-part taxon-name-part-type="genus" reg="Talpacoxa">T.</tp:taxon-name-part> <tp:taxon-name-part taxon-name-part-type="species" reg="brandini">brandini</tp:taxon-name-part></tp:taxon-name></italic> exhibits a distal small apophysis on the one-segmented <abbrev xmlns:xlink="http://www.w3.org/1999/xlink" xlink:title="third thoracopod" id="ABBRID0EO5AG" xlink:type="simple">P3</abbrev> endopod; and (4) although the male of <italic><tp:taxon-name><tp:taxon-name-part taxon-name-part-type="genus" reg="Laophontisochra">L.</tp:taxon-name-part> <tp:taxon-name-part taxon-name-part-type="species" reg="maryamae">maryamae</tp:taxon-name-part></tp:taxon-name></italic> has yet to be discovered, there is no sexual dimorphism on the <abbrev xmlns:xlink="http://www.w3.org/1999/xlink" xlink:title="third thoracopod" id="ABBRID0E45AG" xlink:type="simple">P3</abbrev> in <italic><tp:taxon-name><tp:taxon-name-part taxon-name-part-type="genus" reg="Laophontisochra">L.</tp:taxon-name-part> <tp:taxon-name-part taxon-name-part-type="species" reg="terueae">terueae</tp:taxon-name-part></tp:taxon-name></italic>, whose taxonomic position seems to be problematic (see below). The male <abbrev xmlns:xlink="http://www.w3.org/1999/xlink" xlink:title="third thoracopod" id="ABBRID0EM6AG" xlink:type="simple">P3</abbrev> endopod of the new genus presented herein is one-segmented with a stout spine (Figs <xref ref-type="fig" rid="F6">6D</xref>, <xref ref-type="fig" rid="F8">8D</xref>), whereas the female <abbrev xmlns:xlink="http://www.w3.org/1999/xlink" xlink:title="third thoracopod" id="ABBRID0EY6AG" xlink:type="simple">P3</abbrev> endopod is represented by an unarmed protrusion. Such diverse sexual dimorphism of the <abbrev xmlns:xlink="http://www.w3.org/1999/xlink" xlink:title="third thoracopod" id="ABBRID0E36AG" xlink:type="simple">P3</abbrev> endopod prevents deeper insight into the systematic position of this clade within the <tp:taxon-name><tp:taxon-name-part taxon-name-part-type="family">Nannopodidae</tp:taxon-name-part></tp:taxon-name>. We hypothesise that the lack of original outer element on the female <abbrev xmlns:xlink="http://www.w3.org/1999/xlink" xlink:title="third thoracopod" id="ABBRID0EFABG" xlink:type="simple">P3</abbrev> endopod in <italic><tp:taxon-name><tp:taxon-name-part taxon-name-part-type="genus" reg="Laophontisochra">L.</tp:taxon-name-part> <tp:taxon-name-part taxon-name-part-type="species" reg="maryamae">maryamae</tp:taxon-name-part></tp:taxon-name></italic> and <italic><tp:taxon-name><tp:taxon-name-part taxon-name-part-type="genus" reg="Concilicoxa">C.</tp:taxon-name-part> <tp:taxon-name-part taxon-name-part-type="species" reg="hispida">hispida</tp:taxon-name-part></tp:taxon-name></italic> gen. et sp. nov. leads to the absence of the sexual dimorphic apophysis in the male. In contrast, the presence of a small apophysis on the corresponding ramus in <italic><tp:taxon-name><tp:taxon-name-part taxon-name-part-type="genus" reg="Talpacoxa">T.</tp:taxon-name-part> <tp:taxon-name-part taxon-name-part-type="species" reg="brandini">brandini</tp:taxon-name-part></tp:taxon-name></italic> seems to be derived from a rudimental apical seta in the female.</p><p>Harpacticoids generally display sexual dimorphism in the size, shape and setae of the male <abbrev xmlns:xlink="http://www.w3.org/1999/xlink" xlink:title="fifth thoracopod" id="ABBRID0EMBBG" xlink:type="simple">P5</abbrev>. However, no sexual dimorphism has been observed in the male <abbrev xmlns:xlink="http://www.w3.org/1999/xlink" xlink:title="fifth thoracopod" id="ABBRID0EQBBG" xlink:type="simple">P5</abbrev> of <tp:taxon-name><tp:taxon-name-part taxon-name-part-type="family">Arenopontiidae</tp:taxon-name-part></tp:taxon-name> Martínez Arbizu &amp; Moura, 1994 (<xref ref-type="bibr" rid="B23">Martínez Arbizu and Moura 1994</xref>). Additionally, both sexes bear the same number of setae/spines on the <abbrev xmlns:xlink="http://www.w3.org/1999/xlink" xlink:title="fifth thoracopod" id="ABBRID0E4BBG" xlink:type="simple">P5</abbrev> of some taxa, such as <tp:taxon-name><tp:taxon-name-part taxon-name-part-type="family">Metidae</tp:taxon-name-part></tp:taxon-name> Boeck, 1873, <tp:taxon-name><tp:taxon-name-part taxon-name-part-type="family">Rotundiclipeidae</tp:taxon-name-part></tp:taxon-name> Huys, 1988, <tp:taxon-name><tp:taxon-name-part taxon-name-part-type="family">Ectinosomatidae</tp:taxon-name-part></tp:taxon-name> Sars, 1903 and <tp:taxon-name><tp:taxon-name-part taxon-name-part-type="family">Cristacoxidae</tp:taxon-name-part></tp:taxon-name> Huys, 1990 (<xref ref-type="bibr" rid="B11">Huys 1988</xref>; <xref ref-type="bibr" rid="B7">Fiers 1992</xref>; <xref ref-type="bibr" rid="B4">Clément and Moore 1995</xref>; <xref ref-type="bibr" rid="B16">Huys and Kihara 2010</xref>). Except for <tp:taxon-name><tp:taxon-name-part taxon-name-part-type="family">Ectinosomatidae</tp:taxon-name-part></tp:taxon-name>, the <abbrev xmlns:xlink="http://www.w3.org/1999/xlink" xlink:title="fifth thoracopod" id="ABBRID0EKDBG" xlink:type="simple">P5</abbrev> of these families is remarkably reduced or represented by a single plate in both sexes. Although this sexual dimorphism is observed in other nannopodid genera, the structure of this leg in our new taxon is very similar in both sexes, except for micro-ornamentation, such as cuticular spinules and pores (Fig. <xref ref-type="fig" rid="F6">6B, E</xref>). In addition, the male of <italic><tp:taxon-name><tp:taxon-name-part taxon-name-part-type="genus" reg="Concilicoxa">Concilicoxa</tp:taxon-name-part></tp:taxon-name></italic> gen. nov. expresses rare sexual dimorphisms in the shape of the caudal rami (oval in the female, but rectangular in the male), the length of caudal seta V (slightly longer than the caudal ramus in the female, but slightly shorter than the urosome in the male), the number of pores on the surface (one pore in the female vs. two pores in the male) and the lateral ornamentation (the presence of a row of long setules proximally in the female vs. absent in the male). These sexual dimorphisms could support the erection of a new genus <italic><tp:taxon-name><tp:taxon-name-part taxon-name-part-type="genus" reg="Concilicoxa">Concilicoxa</tp:taxon-name-part></tp:taxon-name></italic> gen. nov.</p></tp:treatment-sec><ref-list><ref id="B8"><mixed-citation xmlns:xlink="http://www.w3.org/1999/xlink" xlink:type="simple"><person-group><name name-style="western"><surname>George</surname><given-names>KH</given-names></name></person-group> (<year>2002</year>) <article-title>New phylogenetic aspects of the <tp:taxon-name><tp:taxon-name-part taxon-name-part-type="family">Cristacoxidae</tp:taxon-name-part></tp:taxon-name> Huys (<tp:taxon-name><tp:taxon-name-part taxon-name-part-type="subclass">Copepoda</tp:taxon-name-part></tp:taxon-name>, <tp:taxon-name><tp:taxon-name-part taxon-name-part-type="order">Harpacticoida</tp:taxon-name-part></tp:taxon-name>), including the description of a new genus from the Magellan region.</article-title><source>Vie et Milieu</source><volume>52</volume>: <fpage>31</fpage>–<lpage>41</lpage>.</mixed-citation></ref><ref id="B12"><mixed-citation xmlns:xlink="http://www.w3.org/1999/xlink" xlink:type="simple"><person-group><name name-style="western"><surname>Huys</surname><given-names>R</given-names></name></person-group> (<year>1990</year>) <article-title>A new family of harpacticoid copepods and an analysis of the phylogenetic relationships within the <tp:taxon-name><tp:taxon-name-part taxon-name-part-type="superfamily">Laophontoidea</tp:taxon-name-part></tp:taxon-name> Scott, T.</article-title><source>Bijdragen tot de Dierkunde</source><volume>60</volume>: <fpage>79</fpage>–<lpage>120</lpage>. <ext-link xlink:type="simple" ext-link-type="doi" xlink:href="10.1163/26660644-06002002">https://doi.org/10.1163/26660644-06002002</ext-link></mixed-citation></ref><ref id="B16"><mixed-citation xmlns:xlink="http://www.w3.org/1999/xlink" xlink:type="simple"><person-group><name name-style="western"><surname>Huys</surname><given-names>R</given-names></name><name name-style="western"><surname>Kihara</surname><given-names>TC</given-names></name></person-group> (<year>2010</year>) <article-title>Systematics and phylogeny of <tp:taxon-name><tp:taxon-name-part taxon-name-part-type="family">Cristacoxidae</tp:taxon-name-part></tp:taxon-name> (<tp:taxon-name><tp:taxon-name-part taxon-name-part-type="subclass">Copepoda</tp:taxon-name-part></tp:taxon-name>, <tp:taxon-name><tp:taxon-name-part taxon-name-part-type="order">Harpacticoida</tp:taxon-name-part></tp:taxon-name>): a review.</article-title><source>Zootaxa</source><volume>2568</volume>: <fpage>1</fpage>–<lpage>38</lpage>. <ext-link xlink:type="simple" ext-link-type="doi" xlink:href="10.11646/zootaxa.2568.1.1">https://doi.org/10.11646/zootaxa.2568.1.1</ext-link></mixed-citation></ref><ref id="B5"><mixed-citation xmlns:xlink="http://www.w3.org/1999/xlink" xlink:type="simple"><person-group><name name-style="western"><surname>Corgosinho</surname><given-names>PHC</given-names></name></person-group> (<year>2012</year>) <article-title><italic><tp:taxon-name><tp:taxon-name-part taxon-name-part-type="genus">Talpacoxa</tp:taxon-name-part> <tp:taxon-name-part taxon-name-part-type="species">brandini</tp:taxon-name-part></tp:taxon-name></italic> gen. et sp. nov. a new <tp:taxon-name><tp:taxon-name-part taxon-name-part-type="family">Nannopodidae</tp:taxon-name-part></tp:taxon-name> Brady, 1880 (<tp:taxon-name><tp:taxon-name-part taxon-name-part-type="subclass">Copepoda</tp:taxon-name-part></tp:taxon-name>: <tp:taxon-name><tp:taxon-name-part taxon-name-part-type="order">Harpacticoida</tp:taxon-name-part></tp:taxon-name>) from submersed sands of Pontal do Sul (Paraná, Brazil).</article-title><source>Journal of Natural History</source><volume>46</volume>: <fpage>2865</fpage>–<lpage>2879</lpage>. <ext-link xlink:type="simple" ext-link-type="doi" xlink:href="10.1080/00222933.2012.725138">https://doi.org/10.1080/00222933.2012.725138</ext-link></mixed-citation></ref><ref id="B1"><mixed-citation xmlns:xlink="http://www.w3.org/1999/xlink" xlink:type="simple"><person-group><name name-style="western"><surname>Björnberg</surname><given-names>T</given-names></name></person-group> (<year>2014</year>) <article-title>Three new species of benthonic <tp:taxon-name><tp:taxon-name-part taxon-name-part-type="order">Harpacticoida</tp:taxon-name-part></tp:taxon-name> (<tp:taxon-name><tp:taxon-name-part taxon-name-part-type="subclass">Copepoda</tp:taxon-name-part></tp:taxon-name>, <tp:taxon-name><tp:taxon-name-part taxon-name-part-type="subphylum">Crustacea</tp:taxon-name-part></tp:taxon-name>) from São Sebastião Channel.</article-title><source>Nauplius</source><volume>22</volume>: <fpage>75</fpage>–<lpage>90</lpage>. <ext-link xlink:type="simple" ext-link-type="doi" xlink:href="10.1590/S0104-64972014000200002">https://doi.org/10.1590/S0104-64972014000200002</ext-link></mixed-citation></ref><ref id="B14"><mixed-citation xmlns:xlink="http://www.w3.org/1999/xlink" xlink:type="simple"><person-group><name name-style="western"><surname>Huys</surname><given-names>R</given-names></name><name name-style="western"><surname>Boxshall</surname><given-names>GA</given-names></name></person-group> (<year>1991</year>) <source>Copepod Evolution.</source><publisher-name>The Ray Society</publisher-name>, <publisher-loc>London</publisher-loc>, <size units="page">468 pp</size>.</mixed-citation></ref><ref id="B25"><mixed-citation xmlns:xlink="http://www.w3.org/1999/xlink" xlink:type="simple"><person-group><name name-style="western"><surname>Pallares</surname><given-names>RE</given-names></name></person-group> (<year>1982</year>) <article-title>Copépodos harpacticoides marinos de Tierra del Fuego (Argentina). IV. Bahía Thetis.</article-title><source>Contribuciónes Científicas del Centro de Investigación de Biología Marina (CIBIMA), Buenos Aires</source><volume>186</volume>: <fpage>3</fpage>–<lpage>39</lpage>. [fig. 1, pls. 1–12]</mixed-citation></ref><ref id="B30"><mixed-citation xmlns:xlink="http://www.w3.org/1999/xlink" xlink:type="simple"><person-group><name name-style="western"><surname>Song</surname><given-names>SJ</given-names></name><name name-style="western"><surname>Rho</surname><given-names>HS</given-names></name><name name-style="western"><surname>Kim</surname><given-names>W</given-names></name></person-group> (<year>2007</year>) <article-title>A new species of <italic><tp:taxon-name><tp:taxon-name-part taxon-name-part-type="genus">Huntemannia</tp:taxon-name-part></tp:taxon-name></italic> (<tp:taxon-name><tp:taxon-name-part taxon-name-part-type="subclass">Copepoda</tp:taxon-name-part></tp:taxon-name> : Harpacticoid : <tp:taxon-name><tp:taxon-name-part taxon-name-part-type="family">Huntemanniidae</tp:taxon-name-part></tp:taxon-name>) from the Yellow Sea, Korea.</article-title><source>Zootaxa</source><volume>1616</volume>: <fpage>37</fpage>–<lpage>48</lpage>. <ext-link xlink:type="simple" ext-link-type="doi" xlink:href="10.11646/zootaxa.1616.1.3">https://doi.org/10.11646/zootaxa.1616.1.3</ext-link></mixed-citation></ref><ref id="B17"><mixed-citation xmlns:xlink="http://www.w3.org/1999/xlink" xlink:type="simple"><person-group><name name-style="western"><surname>Karanovic</surname><given-names>T</given-names></name><name name-style="western"><surname>Cho</surname><given-names>J-L</given-names></name></person-group> (<year>2018</year>) <article-title>Second members of the harpacticoid genera <italic><tp:taxon-name><tp:taxon-name-part taxon-name-part-type="genus">Pontopolites</tp:taxon-name-part></tp:taxon-name></italic> and <italic><tp:taxon-name><tp:taxon-name-part taxon-name-part-type="genus">Pseudoleptomesochra</tp:taxon-name-part></tp:taxon-name></italic> (<tp:taxon-name><tp:taxon-name-part taxon-name-part-type="subphylum">Crustacea</tp:taxon-name-part></tp:taxon-name>, <tp:taxon-name><tp:taxon-name-part taxon-name-part-type="subclass">Copepoda</tp:taxon-name-part></tp:taxon-name>) are new species from Korean marine interstitial.</article-title><source>Marine Biodiversity</source><volume>48</volume>: <fpage>367</fpage>–<lpage>393</lpage>. <ext-link xlink:type="simple" ext-link-type="doi" xlink:href="10.1007/s12526-017-0731-2">https://doi.org/10.1007/s12526-017-0731-2</ext-link></mixed-citation></ref><ref id="B23"><mixed-citation xmlns:xlink="http://www.w3.org/1999/xlink" xlink:type="simple"><person-group><name name-style="western"><surname>Martínez Arbizu</surname><given-names>P</given-names></name><name name-style="western"><surname>Moura</surname><given-names>G</given-names></name></person-group> (<year>1994</year>) <article-title>The phylogenetic position of the <tp:taxon-name><tp:taxon-name-part taxon-name-part-type="family">Cylindropsyllinae</tp:taxon-name-part></tp:taxon-name> Sars (<tp:taxon-name><tp:taxon-name-part taxon-name-part-type="subclass">Copepoda</tp:taxon-name-part></tp:taxon-name>, <tp:taxon-name><tp:taxon-name-part taxon-name-part-type="order">Harpacticoida</tp:taxon-name-part></tp:taxon-name>) and the systematic status of the <tp:taxon-name><tp:taxon-name-part taxon-name-part-type="subfamily">Leptopontiinae</tp:taxon-name-part></tp:taxon-name> Lang.</article-title><source>Zoologische Beiträge, Neue Folge</source><volume>35</volume>: <fpage>55</fpage>–<lpage>77</lpage>.</mixed-citation></ref><ref id="B11"><mixed-citation xmlns:xlink="http://www.w3.org/1999/xlink" xlink:type="simple"><person-group><name name-style="western"><surname>Huys</surname><given-names>R</given-names></name></person-group> (<year>1988</year>) <article-title><tp:taxon-name><tp:taxon-name-part taxon-name-part-type="family">Rotundiclipeidae</tp:taxon-name-part></tp:taxon-name> fam. nov. (<tp:taxon-name><tp:taxon-name-part taxon-name-part-type="subclass">Copepoda</tp:taxon-name-part></tp:taxon-name>, <tp:taxon-name><tp:taxon-name-part taxon-name-part-type="order">Harpacticoida</tp:taxon-name-part></tp:taxon-name>) from an anchihaline cave on Tenerife, Canary Islands.</article-title><source>Stygologia</source><volume>4</volume>: <fpage>42</fpage>–<lpage>63</lpage>.</mixed-citation></ref><ref id="B7"><mixed-citation xmlns:xlink="http://www.w3.org/1999/xlink" xlink:type="simple"><person-group><name name-style="western"><surname>Fiers</surname><given-names>F</given-names></name></person-group> (<year>1992</year>) <article-title><italic><tp:taxon-name><tp:taxon-name-part taxon-name-part-type="genus">Metis</tp:taxon-name-part> <tp:taxon-name-part taxon-name-part-type="species">reducta</tp:taxon-name-part></tp:taxon-name></italic> n. sp. and <italic><tp:taxon-name><tp:taxon-name-part taxon-name-part-type="genus">Laubiera</tp:taxon-name-part> <tp:taxon-name-part taxon-name-part-type="species">tercera</tp:taxon-name-part></tp:taxon-name></italic> n. sp. (<tp:taxon-name><tp:taxon-name-part taxon-name-part-type="order">Harpacticoida</tp:taxon-name-part></tp:taxon-name>, <tp:taxon-name><tp:taxon-name-part taxon-name-part-type="family">Metidae</tp:taxon-name-part></tp:taxon-name>) from the southern coast of Papua New Guinea.</article-title><source>Belgian Journal of Zoology</source><volume>122</volume>: <fpage>37</fpage>–<lpage>51</lpage>.</mixed-citation></ref><ref id="B4"><mixed-citation xmlns:xlink="http://www.w3.org/1999/xlink" xlink:type="simple"><person-group><name name-style="western"><surname>Clément</surname><given-names>M</given-names></name><name name-style="western"><surname>Moore</surname><given-names>CG</given-names></name></person-group> (<year>1995</year>) <article-title>A revision of the genus <italic><tp:taxon-name><tp:taxon-name-part taxon-name-part-type="genus">Halectinosoma</tp:taxon-name-part></tp:taxon-name></italic> (<tp:taxon-name><tp:taxon-name-part taxon-name-part-type="order">Harpacticoida</tp:taxon-name-part></tp:taxon-name>, <tp:taxon-name><tp:taxon-name-part taxon-name-part-type="family">Ectinosomatidae</tp:taxon-name-part></tp:taxon-name>): a reappraisal of <italic><tp:taxon-name><tp:taxon-name-part taxon-name-part-type="genus">H.</tp:taxon-name-part> <tp:taxon-name-part taxon-name-part-type="species">sarsi</tp:taxon-name-part></tp:taxon-name></italic> (Boeck) and related species.</article-title><source>Zoological Journal of the Linnean Society</source><volume>114</volume>: <fpage>247</fpage>–<lpage>306</lpage>. <ext-link xlink:type="simple" ext-link-type="doi" xlink:href="10.1111/j.1096-3642.1995.tb00118.x">https://doi.org/10.1111/j.1096-3642.1995.tb00118.x</ext-link></mixed-citation></ref></ref-list></tp:taxon-treatment>
